# Supplementary material for: A Simple Index of Lake Ecosystem Health Based on Species-Area Models of Macrobenthos
Source: Int J Environ Res Public Health. 2022 Aug 5;19(15):9678. doi: 10.3390/ijerph19159678 (PMC9367816; doi:10.3390/ijerph19159678)
Supplement: Supplementary file 1 [file ijerph-19-09678-s001.zip]

Archive with 1 entries (1 files):
- ijerph-1803582-supplementary.pdf
